# Supplementary material for: Chlorogenic Acid Alleviates Chronic Stress-Induced Ileal Oxidative Stress and Apoptosis in Rats by Influencing Intestinal Flora and Activating Nrf2 Pathway
Source: Biology (Basel). 2025 Oct 24;14(11):1483. doi: 10.3390/biology14111483 (PMC12650661; doi:10.3390/biology14111483)
Supplement: Supplementary file 1 [file biology-14-01483-s001.zip]

Archive with 1 entries (1 files):
- biology-3896758-supplementary.pdf
